# Supplementary material for: A new species of the genus Hylcalosia Fischer (Hymenoptera: Braconidae: Alysiinae) from South Korea, with a key to the Korean species
Source: Zookeys. 2021 Nov 10;1070:31–40. doi: 10.3897/zookeys.1070.73377 (PMC8599304; doi:10.3897/zookeys.1070.73377)
Supplement: XML Treatment for Hylcalosia [file zookeys.1070.73377-treatment1.xml]

<!DOCTYPE tp:taxon-treatment
  PUBLIC "-//TaxonX//DTD Taxonomic Treatment Publishing DTD v0 20100105//EN" "tax-treatment-NSO.dtd">
<tp:taxon-treatment xmlns:tp="http://www.plazi.org/taxpub"><tp:treatment-meta><kwd-group><label>Taxon classification</label><kwd>
              <named-content content-type="kingdom">Animalia</named-content>
            </kwd><kwd>
              <named-content content-type="order">Hymenoptera</named-content>
            </kwd><kwd>
              <named-content content-type="family">Braconidae</named-content>
            </kwd></kwd-group><mixed-citation publication-type="journal"><person-group><name><surname>Sohn</surname><given-names>Ju-Hyeong</given-names></name><name><surname>van Achterberg*</surname><given-names>Cornelis</given-names></name><name><surname>Han</surname><given-names>Yunjong</given-names></name><name><surname>Kim</surname><given-names>Hyojoong</given-names></name></person-group><article-title>A new species of the genus <italic><tp:taxon-name><tp:taxon-name-part taxon-name-part-type="genus" reg="Hylcalosia">Hylcalosia</tp:taxon-name-part></tp:taxon-name></italic> Fischer (<tp:taxon-name><tp:taxon-name-part taxon-name-part-type="order">Hymenoptera</tp:taxon-name-part></tp:taxon-name>: <tp:taxon-name><tp:taxon-name-part taxon-name-part-type="family">Braconidae</tp:taxon-name-part></tp:taxon-name>: <tp:taxon-name><tp:taxon-name-part taxon-name-part-type="subfamily">Alysiinae</tp:taxon-name-part></tp:taxon-name>) from South Korea, with a key to the Korean species</article-title><source>Zookeys</source><day>10</day><month>11</month><year>2021</year><volume>1070</volume><fpage>31</fpage><lpage>40</lpage><pub-id pub-id-type="doi">10.3897/zookeys.1070.73377</pub-id></mixed-citation></tp:treatment-meta><tp:nomenclature><tp:taxon-name>
            <object-id xmlns:xlink="http://www.w3.org/1999/xlink" content-type="arpha" xlink:type="simple">2F148AFE-689D-5BEC-92AE-243BB475FF85</object-id>
            <tp:taxon-name-part taxon-name-part-type="genus" reg="Hylcalosia">Hylcalosia</tp:taxon-name-part>
          </tp:taxon-name><tp:taxon-authority>Fischer, 1967</tp:taxon-authority><tp:nomenclature-citation-list><tp:nomenclature-citation><tp:taxon-name>
                <tp:taxon-name-part taxon-name-part-type="genus" reg="Holcalysia">Holcalysia</tp:taxon-name-part>
              </tp:taxon-name><comment>Cameron, 1910: 6 [nec Cameron, 1905]; Shenefelt, 1974: 993. Type species: <tp:taxon-name><tp:taxon-name-part taxon-name-part-type="genus" reg="Holcalysia">Holcalysia</tp:taxon-name-part><tp:taxon-name-part taxon-name-part-type="species" reg="ruficeps">ruficeps</tp:taxon-name-part></tp:taxon-name> Cameron, 1910.</comment></tp:nomenclature-citation><tp:nomenclature-citation><tp:taxon-name>
                <tp:taxon-name-part taxon-name-part-type="genus" reg="Hylcalosia">Hylcalosia</tp:taxon-name-part>
              </tp:taxon-name><comment>Fischer, 1967: 125; Shenefelt, 1974: 993; Chen &amp; Wu, 1994: 85; Belokobylskij, 1998: 297; Zheng, Chen &amp; Yang, 2012: 454; Belokobylskij, 2015: 530. Type species: <tp:taxon-name><tp:taxon-name-part taxon-name-part-type="genus" reg="Holcalysia">Holcalysia</tp:taxon-name-part><tp:taxon-name-part taxon-name-part-type="species" reg="ruficeps">ruficeps</tp:taxon-name-part></tp:taxon-name> Cameron, 1910.</comment></tp:nomenclature-citation></tp:nomenclature-citation-list></tp:nomenclature><tp:treatment-sec sec-type="diagnosis" id="SECID0EYFAE"><title>Diagnosis.</title><p>First flagellomere distinctly shorter than second (Figs <xref ref-type="fig" rid="F1">1B</xref>, <xref ref-type="fig" rid="F2">2B</xref>), eye slightly oval and glabrous, clypeus triangularly protruding anteriorly (Figs <xref ref-type="fig" rid="F1">1E</xref>, <xref ref-type="fig" rid="F2">2E</xref>), labrum small triangular shape, mandible with 3–4 teeth or lobes (Figs <xref ref-type="fig" rid="F1">1J</xref>, <xref ref-type="fig" rid="F2">2J</xref>), maxillary palp with 6 segments; notauli partially or completely present, scutellar sulcus distinct, precoxal sulcus complete (Figs <xref ref-type="fig" rid="F1">1G</xref>, <xref ref-type="fig" rid="F2">2G</xref>); fore wing (Figs <xref ref-type="fig" rid="F1">1C</xref>, <xref ref-type="fig" rid="F2">2C</xref>) vein 2-SR slightly bent, vein 2-SR shorter than vein 3-SR; hind wing vein 1-M longer than vein 1r-m; propodeum largely rugose (Figs <xref ref-type="fig" rid="F1">1F</xref>, <xref ref-type="fig" rid="F2">2F</xref>); second and third tergites rugose or granulated (Figs <xref ref-type="fig" rid="F1">1H</xref>, <xref ref-type="fig" rid="F2">2H</xref>); tarsal claws rather slender (Figs <xref ref-type="fig" rid="F1">1K,L</xref>; <xref ref-type="fig" rid="F2">2K,L</xref>).</p></tp:treatment-sec><tp:treatment-sec sec-type="biology" id="SECID0E5HAE"><title>Biology.</title><p>Unknown.</p></tp:treatment-sec><tp:treatment-sec sec-type="distribution" id="SECID0EDIAE"><title>Distribution.</title><p>Palaearctic (East) and Oriental Regions.</p></tp:treatment-sec><tp:treatment-sec><!--Section generated to contain objects referenced in tp:taxon-treatment.--><fig id="F1" position="float" orientation="portrait"><object-id xmlns:xlink="http://www.w3.org/1999/xlink" content-type="doi" xlink:type="simple">10.3897/zookeys.1070.73377.figure1</object-id><object-id xmlns:xlink="http://www.w3.org/1999/xlink" content-type="arpha" xlink:type="simple">68B316FA-D585-5242-8D08-369D6D6F9FAD</object-id><label>Figure 1.</label><caption><p><italic><tp:taxon-name><tp:taxon-name-part taxon-name-part-type="genus" reg="Hylcalosia">Hylcalosia</tp:taxon-name-part><tp:taxon-name-part taxon-name-part-type="species" reg="bicolor">bicolor</tp:taxon-name-part></tp:taxon-name></italic> sp. nov., ♀, holotype <bold>A</bold> body, lateral view <bold>B</bold> antennae <bold>C</bold> wings <bold>D</bold> head, dorsal view <bold>E</bold> head, ventral view <bold>F</bold> mesosoma, dorsal view <bold>G</bold> mesosoma, lateral view <bold>H</bold> propodeum and first metasomal tergite, dorsal view <bold>I</bold> ovipositor and hind leg, lateral view <bold>J</bold> mandible, lateral view <bold>K</bold> hind tarsus, dorsal view <bold>L</bold> hind tarsus, lateral view.</p></caption><graphic xmlns:xlink="http://www.w3.org/1999/xlink" xlink:href="zookeys-1070-031-g001.jpg" position="float" orientation="portrait" xlink:type="simple" id="oo_609339.jpg"><uri content-type="original_file" xlink:type="simple">https://binary.pensoft.net/fig/609339</uri></graphic></fig><fig id="F2" position="float" orientation="portrait"><object-id xmlns:xlink="http://www.w3.org/1999/xlink" content-type="doi" xlink:type="simple">10.3897/zookeys.1070.73377.figure2</object-id><object-id xmlns:xlink="http://www.w3.org/1999/xlink" content-type="arpha" xlink:type="simple">CEFE0EEF-4A90-5591-AB51-D988ADDDA9B8</object-id><label>Figure 2.</label><caption><p><italic><tp:taxon-name><tp:taxon-name-part taxon-name-part-type="genus" reg="Hylcalosia">Hylcalosia</tp:taxon-name-part><tp:taxon-name-part taxon-name-part-type="species" reg="sutchanica">sutchanica</tp:taxon-name-part></tp:taxon-name></italic> Belokobylskij, 1992 ♀ <bold>A</bold> body, lateral view <bold>B</bold> antennae <bold>C</bold> wings <bold>D</bold> head, dorsal view <bold>E</bold> head, ventral view <bold>F</bold> mesosoma, dorsal view <bold>G</bold> mesosoma, lateral view <bold>H</bold> propodeum and first metasomal tergite, dorsal view <bold>I</bold> ovipositor and hind leg, lateral view <bold>J</bold> mandible, lateral view <bold>K</bold> hind tarsus, dorsal view <bold>L</bold> hind tarsus, lateral view.</p></caption><graphic xmlns:xlink="http://www.w3.org/1999/xlink" xlink:href="zookeys-1070-031-g002.jpg" position="float" orientation="portrait" xlink:type="simple" id="oo_609340.jpg"><uri content-type="original_file" xlink:type="simple">https://binary.pensoft.net/fig/609340</uri></graphic></fig></tp:treatment-sec></tp:taxon-treatment>
