# Supplementary material for: A new species of the genus Hylcalosia Fischer (Hymenoptera: Braconidae: Alysiinae) from South Korea, with a key to the Korean species
Source: Zookeys. 2021 Nov 10;1070:31–40. doi: 10.3897/zookeys.1070.73377 (PMC8599304; doi:10.3897/zookeys.1070.73377)
Supplement: XML Treatment for Hylcalosia bicolor [file zookeys.1070.73377-treatment2.xml]

<!DOCTYPE tp:taxon-treatment
  PUBLIC "-//TaxonX//DTD Taxonomic Treatment Publishing DTD v0 20100105//EN" "tax-treatment-NSO.dtd">
<tp:taxon-treatment xmlns:tp="http://www.plazi.org/taxpub"><tp:treatment-meta><kwd-group><label>Taxon classification</label><kwd>
              <named-content content-type="kingdom">Animalia</named-content>
            </kwd><kwd>
              <named-content content-type="order">Hymenoptera</named-content>
            </kwd><kwd>
              <named-content content-type="family">Braconidae</named-content>
            </kwd></kwd-group><mixed-citation publication-type="journal"><person-group><name><surname>Sohn</surname><given-names>Ju-Hyeong</given-names></name><name><surname>van Achterberg*</surname><given-names>Cornelis</given-names></name><name><surname>Han</surname><given-names>Yunjong</given-names></name><name><surname>Kim</surname><given-names>Hyojoong</given-names></name></person-group><article-title>A new species of the genus <italic><tp:taxon-name><tp:taxon-name-part taxon-name-part-type="genus" reg="Hylcalosia">Hylcalosia</tp:taxon-name-part></tp:taxon-name></italic> Fischer (<tp:taxon-name><tp:taxon-name-part taxon-name-part-type="order">Hymenoptera</tp:taxon-name-part></tp:taxon-name>: <tp:taxon-name><tp:taxon-name-part taxon-name-part-type="family">Braconidae</tp:taxon-name-part></tp:taxon-name>: <tp:taxon-name><tp:taxon-name-part taxon-name-part-type="subfamily">Alysiinae</tp:taxon-name-part></tp:taxon-name>) from South Korea, with a key to the Korean species</article-title><source>Zookeys</source><day>10</day><month>11</month><year>2021</year><volume>1070</volume><fpage>31</fpage><lpage>40</lpage><pub-id pub-id-type="doi">10.3897/zookeys.1070.73377</pub-id></mixed-citation></tp:treatment-meta><tp:nomenclature><tp:taxon-name>
            <object-id xmlns:xlink="http://www.w3.org/1999/xlink" content-type="arpha" xlink:type="simple">159E8C8D-7F5B-5DB7-97B0-45549A806B1A</object-id>
            <tp:taxon-name-part taxon-name-part-type="genus" reg="Hylcalosia">Hylcalosia</tp:taxon-name-part>
            <tp:taxon-name-part taxon-name-part-type="species" reg="bicolor">bicolor</tp:taxon-name-part>
            <object-id xmlns:xlink="http://www.w3.org/1999/xlink" content-type="zoobank" xlink:type="simple">http://zoobank.org/CBFECB61-CB8E-4847-9F08-9B360554BEDE</object-id>
          </tp:taxon-name><tp:taxon-authority>Sohn &amp; van Achterberg</tp:taxon-authority><tp:taxon-status xmlns:xlink="http://www.w3.org/1999/xlink" xlink:type="simple">sp. nov.</tp:taxon-status><xref ref-type="fig" rid="F1">Figures 1A–L</xref></tp:nomenclature><tp:treatment-sec sec-type="type material" id="SECID0EIOAE"><title>Type material.</title><p><bold><italic>Holotype</italic></bold>. ♀ (<named-content xmlns:xlink="http://www.w3.org/1999/xlink" content-type="dwc:institutional_code" xlink:type="simple">KNA</named-content>), South Korea, DMZ Botanical Garden, Mandae-ri, Haean-myeon, Yanggu-gun, Gangwon-do, <named-content xmlns:xlink="http://www.w3.org/1999/xlink" content-type="dwc:verbatimCoordinates" xlink:type="simple"><named-content content-type="geo-json" specific-use="{&#34;type&#34;:&#34;Point&#34;,&#34;coordinates&#34;:[128.111278,38.252583]}" id="NCID0E2OAE" xlink:type="simple">38°15'09.3"N, 128°06'40.6"E</named-content></named-content>, 27 May–20 Jun 2017, Shin &amp; Kim leg. GenBank accession no. <ext-link xmlns:xlink="http://www.w3.org/1999/xlink" ext-link-type="gen" xlink:href="MZ717196" xlink:type="simple">MZ717196</ext-link>.</p></tp:treatment-sec><tp:treatment-sec sec-type="Comparative diagnosis" id="SECID0EFPAE"><title>Comparative diagnosis.</title><p>This species is similar to <italic><tp:taxon-name><tp:taxon-name-part taxon-name-part-type="genus" reg="Hylcalosia">H.</tp:taxon-name-part><tp:taxon-name-part taxon-name-part-type="species" reg="verticalis">verticalis</tp:taxon-name-part></tp:taxon-name></italic> Zhu, van Achterberg &amp; Chen, 2018 from China because of the vertical vein r-m of fore wing, deep and coarsely crenulate notauli, eye much longer than temple in dorsal view and second tergite about as long as third tergite or slightly longer, but differs by having the hind tibia yellowish-brown (largely blackish in <italic><tp:taxon-name><tp:taxon-name-part taxon-name-part-type="genus" reg="Hylcalosia">H.</tp:taxon-name-part><tp:taxon-name-part taxon-name-part-type="species" reg="verticalis">verticalis</tp:taxon-name-part></tp:taxon-name></italic>), the third metasomal tergite (except basally) largely smooth and, in lateral view, truncated apically (coarsely rugose and rounded apically in <italic><tp:taxon-name><tp:taxon-name-part taxon-name-part-type="genus" reg="Hylcalosia">H.</tp:taxon-name-part><tp:taxon-name-part taxon-name-part-type="species" reg="verticalis">verticalis</tp:taxon-name-part></tp:taxon-name></italic>), vein 1-r-m of hind wing shorter than vein 1-M (about of equal length in <italic><tp:taxon-name><tp:taxon-name-part taxon-name-part-type="genus" reg="Hylcalosia">H.</tp:taxon-name-part><tp:taxon-name-part taxon-name-part-type="species" reg="verticalis">verticalis</tp:taxon-name-part></tp:taxon-name></italic>), the pterostigma subparallel-sided apically (slightly widened in <italic><tp:taxon-name><tp:taxon-name-part taxon-name-part-type="genus" reg="Hylcalosia">H.</tp:taxon-name-part><tp:taxon-name-part taxon-name-part-type="species" reg="verticalis">verticalis</tp:taxon-name-part></tp:taxon-name></italic>), vein 3-CU1 of fore wing comparatively short (long in <italic><tp:taxon-name><tp:taxon-name-part taxon-name-part-type="genus" reg="Hylcalosia">H.</tp:taxon-name-part><tp:taxon-name-part taxon-name-part-type="species" reg="verticalis">verticalis</tp:taxon-name-part></tp:taxon-name></italic>) and the precoxal sulcus wide medially (comparatively narrow in <italic><tp:taxon-name><tp:taxon-name-part taxon-name-part-type="genus" reg="Hylcalosia">H.</tp:taxon-name-part><tp:taxon-name-part taxon-name-part-type="species" reg="verticalis">verticalis</tp:taxon-name-part></tp:taxon-name></italic>).</p></tp:treatment-sec><tp:treatment-sec sec-type="description" id="SECID0EYRAE"><title>Description.</title><p>♀. Length of body in lateral view 2.6 mm, length of antenna 4.7 mm and length of fore wing 2.9 mm.</p><p><bold><italic>Colour</italic>.</bold> Body (Fig. <xref ref-type="fig" rid="F1">1A</xref>) mainly reddish-brown; head black; antenna brown basally; mandible reddish-brown. <bold><italic>Head</italic>.</bold> Head (Fig. <xref ref-type="fig" rid="F1">1D</xref>) width 1.6 times median length in dorsal view. Antenna (Fig. <xref ref-type="fig" rid="F1">1B</xref>) 1.8 times longer than body in female, 43-segmented. First flagellomere 0.7 times longer than second. Eye slightly oval, 1.1 times as long as wide in lateral view. Width of face (Fig. <xref ref-type="fig" rid="F1">1E</xref>) 2.1 times its height from ventral rim of antennal sockets to upper margin of clypeus; face with long setae. Eye in dorsal view 1.7 times as long as temple. Ocello-ocular line (OOL) 4.5 times longer than diameter of anterior ocellus; OOL:antero-posterior ocellar line (AOL):postero-ocellar line (POL) = 18:6:7. Stemmaticum concave. Vertex smooth and shiny with groove. Mandible with four teeth or lobes (Fig. <xref ref-type="fig" rid="F1">1J</xref>); dorsal tooth large and lobe-shaped; ventral tooth lobe-shaped, middle of tooth curved. Medial length of mandible 1.7 times longer than maximum width. Labrum small, 1.4 times longer than wide. Maxillary palp 0.5 times longer than mesosoma.</p><p><bold><italic>Mesosoma</italic>.</bold> Mesosoma (Fig. <xref ref-type="fig" rid="F1">1F</xref>) 2.0 times longer than wide in dorsal view: with medio-posterior depression; notauli coarsely crenulate anteriorly and deeply impressed, up to anterior level of medio-posterior depression (Fig. <xref ref-type="fig" rid="F1">1F</xref>); scutellar sulcus indistinct, with two carinae and sparse setae; small basal bump on hind coxa. Propodeum (Fig. <xref ref-type="fig" rid="F1">1F</xref>) largely reticulate, 1.7 times longer than wide in dorsal view. Metapleuron anteriorly crenulate and with setae; precoxal sulcus (Fig. <xref ref-type="fig" rid="F1">1G</xref>) crenulated, with about nine carinae. Fore wing (Fig. <xref ref-type="fig" rid="F1">1C</xref>) 2.4 times as long as wide; pterostigma long and robust, 3.4 times longer than wide; vein r of fore wing 2.6 times longer than wide and 0.4 times as long as maximum width of pterostigma; vein 1-M slightly bent; 2-SR+M not sclerotised; veins 1-SR+M:2-SR = 9:12; veins 2-SR: r: 3-SR = 12:3:7; first subdiscal cell of fore wing 2.8 times longer than wide. Hind wing veins M+CU:1-M:1r-m = 10:6:4.</p><p><bold><italic>Leg.</italic></bold> Hind coxa compressed, 1.5 times longer than hind trochanter; hind femur 0.7 times longer than hind tibia and 8.0 times longer than wide; hind tibia 1.1 times longer than hind tarsus, tarsal claws slender (Fig. <xref ref-type="fig" rid="F1">1L</xref>).</p><p><bold><italic>Metasoma</italic>.</bold> First tergite parallel-sided posteriorly, striate and 1.1 times longer than its apical width (Fig. <xref ref-type="fig" rid="F3">3A</xref>); first tergite 0.9 times as long as second. Second tergite distinctly rugose and 1.2 times as long as third tergite, third tergite (except basally) largely smooth (Fig. <xref ref-type="fig" rid="F3">3A</xref>). Setose part of ovipositor sheath (Fig. <xref ref-type="fig" rid="F1">1I</xref>) 1.3 times longer than mesosoma, 1.3 times metasoma, 1.3 times as long as hind tibia, with long setae.</p><fig id="F1" position="float" orientation="portrait"><object-id xmlns:xlink="http://www.w3.org/1999/xlink" content-type="doi" xlink:type="simple">10.3897/zookeys.1070.73377.figure1</object-id><object-id xmlns:xlink="http://www.w3.org/1999/xlink" content-type="arpha" xlink:type="simple">68B316FA-D585-5242-8D08-369D6D6F9FAD</object-id><label>Figure 1.</label><caption><p><italic><tp:taxon-name><tp:taxon-name-part taxon-name-part-type="genus" reg="Hylcalosia">Hylcalosia</tp:taxon-name-part><tp:taxon-name-part taxon-name-part-type="species" reg="bicolor">bicolor</tp:taxon-name-part></tp:taxon-name></italic> sp. nov., ♀, holotype <bold>A</bold> body, lateral view <bold>B</bold> antennae <bold>C</bold> wings <bold>D</bold> head, dorsal view <bold>E</bold> head, ventral view <bold>F</bold> mesosoma, dorsal view <bold>G</bold> mesosoma, lateral view <bold>H</bold> propodeum and first metasomal tergite, dorsal view <bold>I</bold> ovipositor and hind leg, lateral view <bold>J</bold> mandible, lateral view <bold>K</bold> hind tarsus, dorsal view <bold>L</bold> hind tarsus, lateral view.</p></caption><graphic xmlns:xlink="http://www.w3.org/1999/xlink" xlink:href="zookeys-1070-031-g001.jpg" position="float" orientation="portrait" xlink:type="simple" id="oo_609339.jpg"><uri content-type="original_file" xlink:type="simple">https://binary.pensoft.net/fig/609339</uri></graphic></fig></tp:treatment-sec><tp:treatment-sec sec-type="Male" id="SECID0EKWAE"><title>Male.</title><p>Unknown.</p></tp:treatment-sec><tp:treatment-sec sec-type="distribution" id="SECID0EPWAE"><title>Distribution.</title><p>South Korea.</p></tp:treatment-sec><tp:treatment-sec><!--Section generated to contain objects referenced in tp:taxon-treatment.--><fig id="F3" position="float" orientation="portrait"><object-id xmlns:xlink="http://www.w3.org/1999/xlink" content-type="doi" xlink:type="simple">10.3897/zookeys.1070.73377.figure3</object-id><object-id xmlns:xlink="http://www.w3.org/1999/xlink" content-type="arpha" xlink:type="simple">E24A4937-C578-58D4-B257-51494524239B</object-id><label>Figure 3.</label><caption><p>Metasoma, dorsal view <bold>A</bold><italic><tp:taxon-name><tp:taxon-name-part taxon-name-part-type="genus" reg="Hylcalosia">Hylcalosia</tp:taxon-name-part><tp:taxon-name-part taxon-name-part-type="species" reg="bicolor">bicolor</tp:taxon-name-part></tp:taxon-name></italic> sp. nov. <bold>B</bold><italic><tp:taxon-name><tp:taxon-name-part taxon-name-part-type="genus" reg="Hylcalosia">Hylcalosia</tp:taxon-name-part><tp:taxon-name-part taxon-name-part-type="species" reg="sutchanica">sutchanica</tp:taxon-name-part></tp:taxon-name></italic> Belokobylskij, 1992</p></caption><graphic xmlns:xlink="http://www.w3.org/1999/xlink" xlink:href="zookeys-1070-031-g003.jpg" position="float" orientation="portrait" xlink:type="simple" id="oo_609341.jpg"><uri content-type="original_file" xlink:type="simple">https://binary.pensoft.net/fig/609341</uri></graphic></fig></tp:treatment-sec></tp:taxon-treatment>
