# Supplementary material for: A new species of the genus Hylcalosia Fischer (Hymenoptera: Braconidae: Alysiinae) from South Korea, with a key to the Korean species
Source: Zookeys. 2021 Nov 10;1070:31–40. doi: 10.3897/zookeys.1070.73377 (PMC8599304; doi:10.3897/zookeys.1070.73377)
Supplement: XML Treatment for Hylcalosia sutchanica [file zookeys.1070.73377-treatment3.xml]

<!DOCTYPE tp:taxon-treatment
  PUBLIC "-//TaxonX//DTD Taxonomic Treatment Publishing DTD v0 20100105//EN" "tax-treatment-NSO.dtd">
<tp:taxon-treatment xmlns:tp="http://www.plazi.org/taxpub"><tp:treatment-meta><kwd-group><label>Taxon classification</label><kwd>
              <named-content content-type="kingdom">Animalia</named-content>
            </kwd><kwd>
              <named-content content-type="order">Hymenoptera</named-content>
            </kwd><kwd>
              <named-content content-type="family">Braconidae</named-content>
            </kwd></kwd-group><mixed-citation publication-type="journal"><person-group><name><surname>Sohn</surname><given-names>Ju-Hyeong</given-names></name><name><surname>van Achterberg*</surname><given-names>Cornelis</given-names></name><name><surname>Han</surname><given-names>Yunjong</given-names></name><name><surname>Kim</surname><given-names>Hyojoong</given-names></name></person-group><article-title>A new species of the genus <italic><tp:taxon-name><tp:taxon-name-part taxon-name-part-type="genus" reg="Hylcalosia">Hylcalosia</tp:taxon-name-part></tp:taxon-name></italic> Fischer (<tp:taxon-name><tp:taxon-name-part taxon-name-part-type="order">Hymenoptera</tp:taxon-name-part></tp:taxon-name>: <tp:taxon-name><tp:taxon-name-part taxon-name-part-type="family">Braconidae</tp:taxon-name-part></tp:taxon-name>: <tp:taxon-name><tp:taxon-name-part taxon-name-part-type="subfamily">Alysiinae</tp:taxon-name-part></tp:taxon-name>) from South Korea, with a key to the Korean species</article-title><source>Zookeys</source><day>10</day><month>11</month><year>2021</year><volume>1070</volume><fpage>31</fpage><lpage>40</lpage><pub-id pub-id-type="doi">10.3897/zookeys.1070.73377</pub-id></mixed-citation></tp:treatment-meta><tp:nomenclature><tp:taxon-name>
            <object-id xmlns:xlink="http://www.w3.org/1999/xlink" content-type="arpha" xlink:type="simple">E8858EF0-F396-538E-BE88-1C612BFF8810</object-id>
            <tp:taxon-name-part taxon-name-part-type="genus" reg="Hylcalosia">Hylcalosia</tp:taxon-name-part>
            <tp:taxon-name-part taxon-name-part-type="species" reg="sutchanica">sutchanica</tp:taxon-name-part>
          </tp:taxon-name><tp:taxon-authority>Belokobylskij, 1992</tp:taxon-authority><xref ref-type="fig" rid="F2">Figures 2A–L</xref><tp:nomenclature-citation-list><tp:nomenclature-citation><tp:taxon-name>
                <tp:taxon-name-part taxon-name-part-type="genus" reg="Hylcalosia">Hylcalosia</tp:taxon-name-part>
                <tp:taxon-name-part taxon-name-part-type="species" reg="sutchanica">sutchanica</tp:taxon-name-part>
              </tp:taxon-name><comment>Belokobylskij, 1992: 148; 1998: 298; 2015: 538; Fischer, 2008: 722; <xref ref-type="bibr" rid="B20">Zheng et al., 2012</xref>: 455.</comment></tp:nomenclature-citation><tp:nomenclature-citation><tp:taxon-name>
                <tp:taxon-name-part taxon-name-part-type="genus" reg="Hylcalosia">Hylcalosia</tp:taxon-name-part>
                <tp:taxon-name-part taxon-name-part-type="species" reg="adsimilis">adsimilis</tp:taxon-name-part>
              </tp:taxon-name><comment>Papp, 1994: 139; Belokobylskij, 1998: 298; Fischer, 2008: 722; Yu et al., 2012; <xref ref-type="bibr" rid="B20">Zheng et al., 2012</xref>: 455. Synonymized by <xref ref-type="bibr" rid="B3">Belokobylskij (2015)</xref>.</comment></tp:nomenclature-citation></tp:nomenclature-citation-list></tp:nomenclature><tp:treatment-sec sec-type="material" id="SECID0EEZAE"><title>Material.</title><p>2♀ (<named-content xmlns:xlink="http://www.w3.org/1999/xlink" content-type="dwc:institutional_code" xlink:type="simple">KNA</named-content>), South Korea, DMZ Botanical Garden, Mandae-ri, Haean-myeon, Yanggu-gun, Gangwon-do, <named-content xmlns:xlink="http://www.w3.org/1999/xlink" content-type="dwc:verbatimCoordinates" xlink:type="simple"><named-content content-type="geo-json" specific-use="{&#34;type&#34;:&#34;Point&#34;,&#34;coordinates&#34;:[128.111278,38.252583]}" id="NCID0ESZAE" xlink:type="simple">38°15'09.3"N, 128°06'40.6"E</named-content></named-content>, 20 Jun–4 Jul 2017, Shin &amp; Kim leg. GenBank accession no. <ext-link xmlns:xlink="http://www.w3.org/1999/xlink" ext-link-type="gen" xlink:href="MZ717194" xlink:type="simple">MZ717194</ext-link>.</p></tp:treatment-sec><tp:treatment-sec sec-type="description" id="SECID0E3ZAE"><title>Re-description.</title><p>♀, length of body in lateral view 2.6–2.7 mm, length of antenna 4.1–4.3 mm and length of fore wing 2.7–2.9 mm.</p><p><bold><italic>Colour</italic>.</bold> Body largely blackish; head entirely black dorsally and anteriorly brown, antenna reddish-brown and apically dark brown, mandible pale brown and apically dark brown; first tergite reddish-brown and mesonotum entirely blackish or dark brown.</p><p><bold><italic>Head</italic>.</bold> Head (Fig. <xref ref-type="fig" rid="F2">2D</xref>) width 1.6 times median length in dorsal view. Antenna (Fig. <xref ref-type="fig" rid="F2">2B</xref>) 1.6 times longer than body, 40 or 42 segmented. First flagellomere 0.7 times as long as second, second flagellomere 1.1 times longer than third. Eye slightly oval, 1.1 times as long as wide in lateral view. Width of face (Fig. <xref ref-type="fig" rid="F2">2E</xref>) 2.0 times its height from ventral rim of antennal sockets to upper margin of clypeus; face with long setae. Eye in dorsal view 2.4 times as long as temple. Ocello-ocular line (OOL) 4.0 times longer than diameter of anterior ocellus; OOL:antero-posterior ocellar line (AOL):postero-ocellar line (POL) = 12:5:5. Vertex smooth and shiny with groove. Mandible (Fig. <xref ref-type="fig" rid="F2">2J</xref>) with four teeth and setae; dorsal tooth large and lobe-shaped and distinctly surpassing apex of first tooth, ventral tooth lobe-shaped, middle of tooth curved; second tooth narrow and sharp with dark brown tip and separated from first tooth by incision in lateral view. Medial length of mandible 1.7 times longer than maximum width. Labrum small, 1.3 times longer than wide. Maxillary palp 0.7 times as long as mesosoma.</p><fig id="F2" position="float" orientation="portrait"><object-id xmlns:xlink="http://www.w3.org/1999/xlink" content-type="doi" xlink:type="simple">10.3897/zookeys.1070.73377.figure2</object-id><object-id xmlns:xlink="http://www.w3.org/1999/xlink" content-type="arpha" xlink:type="simple">CEFE0EEF-4A90-5591-AB51-D988ADDDA9B8</object-id><label>Figure 2.</label><caption><p><italic><tp:taxon-name><tp:taxon-name-part taxon-name-part-type="genus" reg="Hylcalosia">Hylcalosia</tp:taxon-name-part><tp:taxon-name-part taxon-name-part-type="species" reg="sutchanica">sutchanica</tp:taxon-name-part></tp:taxon-name></italic> Belokobylskij, 1992 ♀ <bold>A</bold> body, lateral view <bold>B</bold> antennae <bold>C</bold> wings <bold>D</bold> head, dorsal view <bold>E</bold> head, ventral view <bold>F</bold> mesosoma, dorsal view <bold>G</bold> mesosoma, lateral view <bold>H</bold> propodeum and first metasomal tergite, dorsal view <bold>I</bold> ovipositor and hind leg, lateral view <bold>J</bold> mandible, lateral view <bold>K</bold> hind tarsus, dorsal view <bold>L</bold> hind tarsus, lateral view.</p></caption><graphic xmlns:xlink="http://www.w3.org/1999/xlink" xlink:href="zookeys-1070-031-g002.jpg" position="float" orientation="portrait" xlink:type="simple" id="oo_609340.jpg"><uri content-type="original_file" xlink:type="simple">https://binary.pensoft.net/fig/609340</uri></graphic></fig><p><bold><italic>Mesosoma</italic>.</bold> Mesosoma (Fig. <xref ref-type="fig" rid="F2">2G</xref>) 2.1 times longer than wide in dorsal view; notauli moderately crenulated, but situated far from comparatively small medio-posterior depression (Fig. <xref ref-type="fig" rid="F2">2F</xref>); scutellar sulcus with four carinae; laterally mesopleuron and metapleuron with long setae, metapleuron distinctly rugose. Anterior half of propodeum smooth, posterior of median carina reticulate-rugose (Fig. <xref ref-type="fig" rid="F2">2H</xref>), lateral view of propodeum not curved dorsally; precoxal sulcus (Fig. <xref ref-type="fig" rid="F2">2F</xref>) shallow and with 14 crenulae. Fore wing (Fig. <xref ref-type="fig" rid="F2">2C</xref>) 2.4 times longer than wide; pterostigma long and thick, 3.4 times longer than wide; vein r of fore wing 2.9 times longer than wide; vein 2-SR slightly bent; vein 2-SR+M and r-m not sclerotised; veins 2-SR: r: 3-SR = 11:2:7; first subdiscal cell of fore wing 1.5 times longer than wide. Hind wing veins M+CU:1-M:1r-m = 11:7:5.</p><p><bold><italic>Leg.</italic></bold> Hind coxa smooth and 1.2 times longer than hind trochanter; hind femur 0.9 times as long as hind tibia and 8.5 times longer than wide; hind tibia 0.9 times longer than hind tarsus, tarsal claws slender (Fig. <xref ref-type="fig" rid="F2">2L</xref>).</p><p><bold><italic>Metasoma</italic>.</bold> First tergite gradually widened posteriorly (Fig. <xref ref-type="fig" rid="F3">3B</xref>), striate and comparatively narrow, 1.1 times longer than its apical width; first tergite 0.8 times as long as second tergite, second tergite 1.4–1.5 times longer than third and largely rugose and third tergite largely rugose (Fig. <xref ref-type="fig" rid="F3">3B</xref>). Setose part of ovipositor sheath (Fig. <xref ref-type="fig" rid="F2">2I</xref>) 1.5 times longer than mesosoma, 1.7 times longer than hind tibia and with medium-sized setae.</p><fig id="F3" position="float" orientation="portrait"><object-id xmlns:xlink="http://www.w3.org/1999/xlink" content-type="doi" xlink:type="simple">10.3897/zookeys.1070.73377.figure3</object-id><object-id xmlns:xlink="http://www.w3.org/1999/xlink" content-type="arpha" xlink:type="simple">E24A4937-C578-58D4-B257-51494524239B</object-id><label>Figure 3.</label><caption><p>Metasoma, dorsal view <bold>A</bold><italic><tp:taxon-name><tp:taxon-name-part taxon-name-part-type="genus" reg="Hylcalosia">Hylcalosia</tp:taxon-name-part><tp:taxon-name-part taxon-name-part-type="species" reg="bicolor">bicolor</tp:taxon-name-part></tp:taxon-name></italic> sp. nov. <bold>B</bold><italic><tp:taxon-name><tp:taxon-name-part taxon-name-part-type="genus" reg="Hylcalosia">Hylcalosia</tp:taxon-name-part><tp:taxon-name-part taxon-name-part-type="species" reg="sutchanica">sutchanica</tp:taxon-name-part></tp:taxon-name></italic> Belokobylskij, 1992</p></caption><graphic xmlns:xlink="http://www.w3.org/1999/xlink" xlink:href="zookeys-1070-031-g003.jpg" position="float" orientation="portrait" xlink:type="simple" id="oo_609341.jpg"><uri content-type="original_file" xlink:type="simple">https://binary.pensoft.net/fig/609341</uri></graphic></fig></tp:treatment-sec><tp:treatment-sec sec-type="distribution" id="SECID0EU6AE"><title>Distribution.</title><p>Russia, China, Korea.</p></tp:treatment-sec><ref-list><ref id="B20"><mixed-citation xmlns:xlink="http://www.w3.org/1999/xlink" xlink:type="simple"><person-group><name name-style="western"><surname>Zheng</surname><given-names>M-L</given-names></name><name name-style="western"><surname>Chen</surname><given-names>J-H</given-names></name><name name-style="western"><surname>Yang</surname><given-names>J-Q</given-names></name></person-group> (<year>2012</year>) <article-title>A new species in the genus <italic><tp:taxon-name><tp:taxon-name-part taxon-name-part-type="genus">Hylcalosia</tp:taxon-name-part></tp:taxon-name></italic> (<tp:taxon-name><tp:taxon-name-part taxon-name-part-type="order">Hymenoptera</tp:taxon-name-part></tp:taxon-name>: <tp:taxon-name><tp:taxon-name-part taxon-name-part-type="family">Braconidae</tp:taxon-name-part></tp:taxon-name>) from China.</article-title><source>Entomotaxonomia</source><volume>34</volume>(<issue>2</issue>): <fpage>453</fpage>–<lpage>458</lpage>.</mixed-citation></ref><ref id="B3"><mixed-citation xmlns:xlink="http://www.w3.org/1999/xlink" xlink:type="simple"><person-group><name name-style="western"><surname>Belokobylskij</surname><given-names>SA</given-names></name></person-group> (<year>2015</year>) <article-title>The genus <italic><tp:taxon-name><tp:taxon-name-part taxon-name-part-type="genus">Hylcalosia</tp:taxon-name-part></tp:taxon-name></italic> Fischer, 1967 (<tp:taxon-name><tp:taxon-name-part taxon-name-part-type="order">Hymenoptera</tp:taxon-name-part></tp:taxon-name>: <tp:taxon-name><tp:taxon-name-part taxon-name-part-type="family">Braconidae</tp:taxon-name-part></tp:taxon-name>: <tp:taxon-name><tp:taxon-name-part taxon-name-part-type="subfamily">Alysiinae</tp:taxon-name-part></tp:taxon-name>) of the Russian Far East.</article-title><source>Zootaxa</source><volume>4040</volume>(<issue>5</issue>): <fpage>530</fpage>–<lpage>542</lpage>. <ext-link xlink:type="simple" ext-link-type="doi" xlink:href="10.11646/zootaxa.4040.5.2">https://doi.org/10.11646/zootaxa.4040.5.2</ext-link></mixed-citation></ref></ref-list></tp:taxon-treatment>
